# Supplementary material for: Comparative Analysis of Extracorporeal Shockwave Therapy, Bisphosphonate, and Wharton Jelly-Derived Mesenchymal Stem Cells in Preserving Bone and Cartilage Integrity and Modulating IL31, IL33, and BMP2 in the Cartilage of Ovariectomized Rat Model
Source: Biomedicines. 2024 Dec 12;12(12):2823. doi: 10.3390/biomedicines12122823 (PMC11673226; doi:10.3390/biomedicines12122823)
Supplement: Supplementary file 1 [file biomedicines-12-02823-s001.zip]

Archive with 1 entries (1 files):
- biomedicines-3331760-supplementary.pdf
